# Supplementary material for: Association of the C-Reactive Protein–Triglyceride–Glucose Index with Stroke–Heart Syndrome and Clinical Prognosis in Patients Undergoing Endovascular Treatment
Source: J Cardiovasc Dev Dis. 2026 Apr 25;13(5):179. doi: 10.3390/jcdd13050179 (PMC13207347; doi:10.3390/jcdd13050179)
Supplement: Supplementary file 1 [file jcdd-13-00179-s001.zip]

Archive with 1 entries (1 files):
- jcdd-4141854-supplementary.pdf
